# Supplementary material for: Socially facilitative robots for older adults to alleviate social isolation: A participatory design workshop approach in the US and Japan
Source: Front Psychol. 2022 Oct 19;13:904019. doi: 10.3389/fpsyg.2022.904019 (PMC9629871; doi:10.3389/fpsyg.2022.904019)
Supplement: Supplementary file 1 [file Table_1.XLSX]

## Sheet: Sheet1
Round	Code label	Definition	Example
1. CURRENT TECHNOLOGY	TECHNOLOGY IS WORSE	Technology is worse than in-person socializing (Drawbacks)	Technology-mediated social interactions (e.g., Zoom) imperfectly replicates in-person social interaction. It's better than nothing, but…
	#TECHSOCIAL	Technology-mediated social interaction highlights non-verbal (and other) essential aspects of socialization.	You can't communicate tone as well, People talk over each other, Can't show the space around you, Can't be spontaneous
	#TECHDIFFICULTIES	Technical difficulties	Dropped connections, Poor call/sound quality, Having to teach less tech-savvy people how to use technology
	TECHNOLOGY IS BETTER	Technology is better than in-person socializing	Prefer Discord to in-person socializing
	#VIDEO IS BETTER	Video chat better than alternatives	Video chat preferable to text chat/social media
	#BENEFITS OF TECHNOLOGY	Benefits of technology-mediated socializing	You can talk with people who are far away, Can talk with older relatives while being safe during COVID
2. SOCIAL ISSUES	EXISTING RELATIONSHIPS	Maintaining existing relationships difficulties (in general)	Not wanting to go out, Not knowing what to say
	#AND TECHNOLOGY	Maintaining existing relationships difficulties (technology)	It is difficult to organize a Zoom call with my family
	NEW RELATIONSHIPS	Building new relationships difficulties (in general)	fear of meeting new people
	#AND TECHNOLOGY	Building new relationships difficulties (technology)	Methods of meeting new people (particularly for older adults) are unavailable.
	TRUST	Trusting new people met through Technologydifficulties	It is difficult to build trust in a new person met online, Can't get a sense of who a person really is
	PREFER IN-PERSON	Prefer in-person socializing	I'd rather met people in person at a bar/party
	PREFER TECHNOLOGY	Prefer technology-mediated socializing	I prefer making friends online/through social media
3. ROBOT BRAINSTORMING	AVATAR ROBOT	An avatar or telepresence robot which can go to a physical event in place of its user. It sends audiovisual information to user, while user controls it remotely.	I could attend a conference through the robot
	#APPLICATIONS	In what applications did people want to use them	Concert, Museum tour, golf course, nerd conventions, shopping
	#FORMS	The physical shape or form people suggested for them to be	Human, animal, machine
	#NON-ROBOTIC TECHNOLOGIES	Other technologies that were not necessarily robotic	Virtual reality, augmented reality, holograms
	DISTANCING FACILITATOR ROBOT	A robot which would allow users to remain socially distant while engaged in activities which typically require physical proximity (e.g., sharing a meal, playing board games).	It would travel between users, transporting shared physical items (e.g., board game pieces).
	ALGORITHM/ALGORITHMIC ROBOT	Algorithms, or robots using algorithms, to help people meet new people/improve social interactions	Friend suggested, social media etiquette codes, social skills coach
	TECHNICAL ROBOT	Robots which don’t have social goals. Rather, they are intended to mitigate dangers of pandemic/accelerate return to in-person socializing.	Environmental sampler, medical assistant
	COMPANION ROBOT	A robot which provides companionship to its owner.	Pet robot, conversation robot
	ROBOT QUALITIES	Qualities robot must have. Unrelated to features/what the robot actually does.	Simplicity of use, speech recognition, accessibility
	ROBOT WON'T SOLVE	Social robots won’t help to solve social issues	Connecting through a robot still won't be the same as being in the same room
